# Supplementary material for: Electrospun Collagen-Coated Nanofiber Membranes Functionalized with Silver Nanoparticles for Advanced Wound Healing Applications
Source: Membranes (Basel). 2025 Feb 1;15(2):39. doi: 10.3390/membranes15020039 (PMC11857158; doi:10.3390/membranes15020039)
Supplement: Supplementary file 1 [file membranes-15-00039-s001.zip]

Archive with 1 entries (1 files):
- membranes-3391183-supplementary.pdf
